# Supplementary material for: EEG-Based Engagement Monitoring in Cognitive Games
Source: Sensors (Basel). 2025 Mar 26;25(7):2072. doi: 10.3390/s25072072 (PMC11991241; doi:10.3390/s25072072)
Supplement: Supplementary file 1 [file sensors-25-02072-s001.zip]

Archive with 1 entries (1 files):
- sensors-3470059-supplementary.pdf
